# Supplementary material for: Interactions of a Water-Soluble Glycofullerene with Glucose Transporter 1. Analysis of the Cellular Effects on a Pancreatic Tumor Model
Source: Nanomaterials (Basel). 2021 Feb 18;11(2):513. doi: 10.3390/nano11020513 (PMC7922475; doi:10.3390/nano11020513)
Supplement: Supplementary file 1 [file nanomaterials-11-00513-s001.zip]

Archive with 4 entries (3 files):
- supplementary files/
- supplementary files/supporting information.pdf
- supplementary files/Video s1-PANC-1 cells movements (no treatment).mp4
- supplementary files/Video s2-PANC-1 cells movements after the treatment with Sweet-C60.mp4
